# Supplementary material for: Cholecystokinin (CCK) Is a Mediator Between Nutritional Intake and Gonadal Development in Teleosts
Source: Cells. 2025 Jan 8;14(2):78. doi: 10.3390/cells14020078 (PMC11763773; doi:10.3390/cells14020078)
Supplement: Supplementary file 1 [file cells-14-00078-s001.zip]

Archive with 1 entries (1 files):
- cells-3369987-supplementary.pdf
